# Supplementary material for: (3S,4S)-1-Benzyl­pyrrolidine-3,4-diol
Source: Acta Crystallogr Sect E Struct Rep Online. 2010 Mar 27;66(Pt 4):o928. doi: 10.1107/S1600536809055391 (PMC2984013; doi:10.1107/S1600536809055391)
Supplement: Supplementary file 2 [file e-66-0o928-Isup2.hkl]

# h,k,l, Fc-squared, Fo-squared, sigma(Fo-squared) and status flag 
data_I 
_shelx_title 'I in P2(1)' 
_shelx_refln_list_code          4 
_shelx_F_calc_maximum       59.80 
_exptl_crystal_F_000       208.00 
_reflns_d_resolution_high  0.8378 
 
loop_ 
 _symmetry_equiv_pos_as_xyz 
 'x, y, z' 
 '-x, y+1/2, -z' 
 
_cell_length_a     6.0244 
_cell_length_b     8.1033 
_cell_length_c    10.3981 
_cell_angle_alpha  90.000 
_cell_angle_beta   96.016 
_cell_angle_gamma  90.000 
 
_shelx_F_squared_multiplier     1.000 
 
loop_ 
 _refln_index_h 
 _refln_index_k 
 _refln_index_l 
 _refln_F_squared_calc 
 _refln_F_squared_meas 
 _refln_F_squared_sigma 
 _refln_observed_status 
   2  -6   0       30.89       35.46      1.50 o 
   2  -5   0       70.55       76.24      2.15 o 
   3  -5   0        2.55        1.40      0.36 o 
   1  -4   0      133.68      136.48      2.94 o 
   2  -4   0       54.95       53.54      1.60 o 
   3  -4   0       87.00       83.04      2.15 o 
   1  -3   0      114.29      108.81      2.25 o 
   2  -3   0      173.32      204.38      3.69 o 
   3  -3   0       53.73       62.02      1.66 o 
   4  -3   0       13.30       15.77      0.88 o 
   1  -2   0      184.01      185.76      3.14 o 
   2  -2   0      240.35      248.63      4.22 o 
   3  -2   0       38.68       40.26      1.27 o 
   4  -2   0       54.70       56.50      1.70 o 
   1  -1   0      192.51      187.86      3.02 o 
   7  -1   0        2.92        1.99      0.68 o 
   1   0   0       49.30       49.22      0.98 o 
   2   0   0       44.55       46.22      1.17 o 
   3   0   0       32.26       35.04      1.14 o 
   4   0   0       10.78       10.07      0.68 o 
   5   0   0       74.02       76.94      1.63 o 
   6   0   0       31.82       31.39      1.53 o 
   7   0   0       11.14       13.65      1.21 o 
   1   1   0      192.76      189.57      2.58 o 
   2   1   0      566.66      542.39     14.68 o 
   3   1   0       87.64       98.67      1.57 o 
   4   1   0        7.36        7.64      0.65 o 
   5   1   0       57.44       56.57      1.37 o 
   6   1   0        4.04        4.04      0.47 o 
   7   1   0        2.91        2.61      0.72 o 
   0   2   0      569.16      572.36      8.36 o 
   1   2   0      184.35      180.88      1.69 o 
   2   2   0      240.65      255.93      3.45 o 
   3   2   0       38.60       42.98      0.94 o 
   4   2   0       54.63       56.76      1.26 o 
   5   2   0      102.69      105.75      3.42 o 
   6   2   0       36.18       39.21      1.25 o 
   1   3   0      114.22      106.14      1.02 o 
   2   3   0      173.20      198.96      2.02 o 
   3   3   0       53.69       59.98      2.61 o 
   4   3   0       13.37       14.78      0.75 o 
   5   3   0       87.21       89.65      1.85 o 
   6   3   0        5.72        5.97      0.57 o 
   1   4   0      133.59      137.27      1.31 o 
   2   4   0       54.92       55.00      0.74 o 
   3   4   0       87.10       83.38      1.58 o 
   4   4   0       24.24       23.85      0.90 o 
   5   4   0        4.06        4.13      0.78 o 
   6   4   0        0.19       -0.42      0.33 o 
   1   5   0       57.36       57.71      0.83 o 
   2   5   0       70.54       76.20      1.24 o 
   3   5   0        2.56        2.03      0.34 o 
   4   5   0       13.61       14.03      0.67 o 
   5   5   0       19.58       22.84      0.95 o 
   6   5   0       22.17       28.30      1.91 o 
   0   6   0       28.64       31.13      1.37 o 
   1   6   0       17.95       17.22      0.84 o 
   2   6   0       30.89       33.17      0.83 o 
   3   6   0       12.93       15.23      0.61 o 
   4   6   0        6.11        4.42      0.40 o 
   5   6   0        8.56        9.15      0.58 o 
   1   7   0       58.47       55.97      1.44 o 
   2   7   0       59.35       61.67      1.54 o 
   3   7   0       24.07       21.74      0.76 o 
   4   7   0        5.13        3.92      0.43 o 
   0   8   0      234.79      247.02      5.42 o 
   1   8   0        3.33        2.63      0.44 o 
   2   8   0       24.39       23.58      1.43 o 
   3   8   0        2.41        1.28      0.43 o 
   4   8   0        3.23        2.94      0.42 o 
   1   9   0        3.35        3.59      0.64 o 
   2   9   0        1.36        1.08      0.40 o 
  -3  -7   1        5.86        6.19      0.81 o 
  -2  -6   1       17.73       16.62      1.11 o 
  -4  -5   1       17.54       19.88      1.17 o 
  -3  -5   1       18.43       18.45      1.04 o 
  -2  -5   1       70.47       70.31      2.15 o 
  -1  -5   1       19.35       19.33      1.04 o 
  -4  -4   1       11.16       10.98      0.81 o 
  -3  -4   1      249.99      260.48      5.00 o 
  -2  -4   1       50.55       52.95      1.73 o 
  -1  -4   1      239.13      263.69      4.94 o 
   2  -4   1       21.75       25.03      0.98 o 
   3  -4   1        6.78        6.03      0.49 o 
  -4  -3   1      169.23      173.92      3.75 o 
  -3  -3   1      151.15      150.83      3.20 o 
  -2  -3   1       85.59       77.82      1.96 o 
  -1  -3   1      257.25      249.60      4.45 o 
   0  -3   1       16.01       16.00      0.75 o 
   2  -3   1      143.80      161.03      2.97 o 
   3  -3   1       16.12       16.52      0.72 o 
  -5  -2   1      108.91      106.33      2.94 o 
  -4  -2   1      173.31      180.55      3.82 o 
  -3  -2   1       47.60       47.44      1.47 o 
  -2  -2   1      142.23      135.95      2.68 o 
  -1  -2   1       75.35       77.60      1.70 o 
   0  -2   1     1278.86     1277.89     19.01 o 
   1  -2   1     1124.46     1143.43     16.28 o 
   2  -2   1      639.36      657.82      9.73 o 
   3  -2   1      677.84      727.32     10.99 o 
  -1  -1   1      521.68      491.68      7.40 o 
   0  -1   1      108.19       98.63      1.17 o 
   1  -1   1     3228.42     3207.98     46.96 o 
   7  -1   1       13.59       14.08      1.27 o 
  -6   0   1      109.51      110.33      2.97 o 
  -5   0   1       52.95       48.97      1.70 o 
  -4   0   1        3.66        3.81      0.46 o 
  -3   0   1       65.66       65.85      1.60 o 
  -2   0   1        0.97        0.94      0.16 o 
  -1   0   1     3576.03     3732.88     51.18 o 
   0   0   1      669.18      645.95      9.20 o 
   1   0   1       37.13       34.67      0.59 o 
   2   0   1       42.25       43.77      1.17 o 
   3   0   1       39.91       40.33      1.30 o 
   4   0   1       80.68       74.49      2.09 o 
   5   0   1       10.92       11.47      0.91 o 
   6   0   1        2.42        1.79      0.55 o 
   7   0   1        5.17        4.11      0.85 o 
  -6   1   1       30.64       37.46      1.15 o 
  -5   1   1       14.75       15.51      0.67 o 
  -4   1   1        0.24        0.60      0.33 o 
  -3   1   1       43.82       44.94      0.91 o 
  -2   1   1       12.80       13.20      0.37 o 
  -1   1   1      521.58      485.58      4.06 o 
   0   1   1      108.30       98.63      0.94 o 
   1   1   1     3228.09     3151.22     25.88 o 
   2   1   1      698.54      678.27      6.76 o 
   3   1   1       68.37       77.40      1.38 o 
   4   1   1       16.81       18.67      0.98 o 
   5   1   1       91.35       96.40      1.93 o 
   6   1   1       37.44       34.93      1.20 o 
   7   1   1       13.61       14.34      1.24 o 
  -7   2   1        3.92        5.08      0.81 o 
  -6   2   1       21.77       17.60      1.21 o 
  -5   2   1      109.02      107.96      1.96 o 
  -4   2   1      173.33      179.33      2.57 o 
  -3   2   1       47.51       46.15      0.95 o 
  -2   2   1      142.10      134.23      1.76 o 
  -1   2   1       75.18       75.80      0.89 o 
   0   2   1     1279.41     1309.78     10.54 o 
   1   2   1     1123.85     1114.88      9.11 o 
   2   2   1      639.24      652.99      5.62 o 
   3   2   1      677.98      728.14      7.92 o 
   4   2   1       76.13       82.44      4.40 o 
   5   2   1       21.00       21.54      1.09 o 
   6   2   1       14.32       14.51      0.79 o 
  -6   3   1        6.01        4.95      0.75 o 
  -5   3   1       42.09       43.22      1.17 o 
  -4   3   1      169.06      172.70      2.56 o 
  -3   3   1      151.05      150.61      2.17 o 
  -2   3   1       85.64       79.43      1.09 o 
  -1   3   1      257.24      250.16      2.41 o 
   0   3   1       15.93       15.71      0.30 o 
   1   3   1      252.19      264.42      3.16 o 
   2   3   1      143.61      162.76      2.26 o 
   3   3   1       16.09       16.34      1.10 o 
   4   3   1       13.22       14.58      0.65 o 
   5   3   1        9.06       10.85      0.66 o 
   6   3   1        5.12        5.38      0.59 o 
  -6   4   1        2.63        2.10      0.46 o 
  -5   4   1        6.99        7.97      0.48 o 
  -4   4   1       11.16       10.42      0.64 o 
  -3   4   1      250.24      258.18      2.83 o 
  -2   4   1       50.64       54.77      0.92 o 
  -1   4   1      239.17      263.51      2.17 o 
   0   4   1       41.96       41.56      0.73 o 
   1   4   1       72.60       71.79      1.31 o 
   2   4   1       21.73       23.79      0.55 o 
   3   4   1        6.79        5.70      0.65 o 
   4   4   1       35.96       36.50      1.09 o 
   5   4   1       10.57       11.54      1.04 o 
   6   4   1        2.79        2.49      0.67 o 
  -6   5   1        3.16        3.94      0.83 o 
  -5   5   1        6.60        7.86      0.66 o 
  -4   5   1       17.53       17.33      0.64 o 
  -3   5   1       18.43       19.79      0.62 o 
  -2   5   1       70.44       70.02      2.72 o 
  -1   5   1       19.27       19.30      0.54 o 
   0   5   1       21.52       22.30      0.46 o 
   1   5   1      150.97      160.10      1.59 o 
   2   5   1        6.46        6.35      0.44 o 
   3   5   1        5.95        5.44      0.45 o 
   4   5   1       20.87       19.80      0.84 o 
   5   5   1       24.08       18.79      0.90 o 
   6   5   1       10.91       13.70      1.34 o 
  -5   6   1        7.96        9.44      0.76 o 
  -4   6   1       31.78       32.68      0.93 o 
  -3   6   1       33.04       33.38      0.87 o 
  -2   6   1       17.71       18.45      0.62 o 
  -1   6   1        5.28        5.24      0.34 o 
   0   6   1       68.18       71.33      1.17 o 
   1   6   1       48.54       51.45      1.00 o 
   2   6   1       34.65       32.41      0.83 o 
   3   6   1      126.18      122.03      1.89 o 
   4   6   1        9.10        7.79      0.62 o 
   5   6   1        0.80        1.37      0.39 o 
  -4   7   1        0.63        1.00      0.35 o 
  -3   7   1        5.87        4.67      0.41 o 
  -2   7   1       19.91       19.89      0.69 o 
  -1   7   1       37.99       40.11      0.93 o 
   0   7   1       14.34       13.94      0.99 o 
   1   7   1       67.74       66.55      1.59 o 
   2   7   1       22.53       22.09      0.72 o 
   3   7   1        9.82       10.62      0.58 o 
   4   7   1        2.24        1.24      0.31 o 
  -4   8   1        1.03        1.17      0.43 o 
  -3   8   1        1.18        1.45      0.30 o 
  -2   8   1        7.03        5.71      0.56 o 
  -1   8   1       60.25       64.37      1.84 o 
   0   8   1       20.53       24.35      1.01 o 
   1   8   1       34.81       38.25      1.28 o 
   2   8   1       22.41       22.71      1.01 o 
   3   8   1        0.79        0.64      0.34 o 
  -2   9   1        0.24        0.22      0.33 o 
  -1   9   1       54.42       58.31      1.70 o 
   0   9   1        0.45        0.42      0.31 o 
   1   9   1       16.47       16.74      0.94 o 
   2   9   1        2.01        2.32      0.57 o 
  -3  -8   2        4.42        3.88      0.81 o 
  -3  -7   2        5.24        4.53      0.78 o 
  -2  -7   2        1.77        1.60      0.52 o 
  -4  -6   2       22.75       21.35      1.37 o 
  -3  -6   2       11.54       11.54      0.98 o 
  -2  -6   2       19.70       22.42      1.30 o 
  -1  -6   2       34.84       38.01      1.73 o 
  -4  -5   2       36.51       38.46      1.69 o 
  -3  -5   2       55.23       58.78      2.09 o 
  -2  -5   2      132.53      138.46      3.33 o 
  -1  -5   2      150.07      156.33      3.72 o 
  -5  -4   2        9.96        9.94      0.94 o 
  -4  -4   2        9.30        9.52      0.85 o 
  -3  -4   2      241.92      236.82      4.84 o 
  -2  -4   2      228.29      245.47      4.84 o 
  -1  -4   2       58.30       63.95      1.92 o 
   0  -4   2       47.48       45.13      1.60 o 
  -5  -3   2       46.28       50.85      1.99 o 
  -4  -3   2      214.73      208.75      4.47 o 
  -3  -3   2       25.77       24.05      1.11 o 
  -2  -3   2      166.75      160.63      3.36 o 
  -1  -3   2      609.05      613.37      9.88 o 
   0  -3   2      301.57      302.72      5.34 o 
   2  -3   2      362.75      390.78      6.06 o 
  -6  -2   2       19.63       22.97      1.43 o 
  -5  -2   2       83.85       92.15      2.77 o 
  -4  -2   2       17.77       19.75      1.08 o 
  -3  -2   2       74.40       71.30      2.02 o 
  -2  -2   2       80.46       72.81      1.09 o 
  -1  -2   2      264.00      248.33      4.43 o 
   0  -2   2      308.22      288.01      4.89 o 
   2  -2   2      215.52      250.08      3.79 o 
   3  -2   2       92.79      100.71      1.92 o 
  -2  -1   2       15.42       14.76      0.55 o 
  -1  -1   2      408.50      386.65      4.09 o 
   0  -1   2     3469.01     3524.01     38.31 o 
   1  -1   2      657.73      623.69      9.02 o 
  -7   0   2        4.08        6.45      1.01 o 
  -5   0   2       19.08       17.34      0.95 o 
  -4   0   2       36.22       38.53      1.24 o 
  -3   0   2      148.25      171.92      3.10 o 
  -2   0   2      697.44      679.21      9.76 o 
  -1   0   2      169.18      166.91      2.69 o 
   0   0   2      196.97      176.33      1.99 o 
   1   0   2       77.69       75.38      1.09 o 
   2   0   2      116.19      115.20      1.67 o 
   3   0   2        1.05        1.14      0.29 o 
   4   0   2        2.57        1.91      0.29 o 
   5   0   2       10.72        8.67      0.81 o 
   6   0   2      127.13      135.88      3.69 o 
  -7   1   2        2.57        3.71      0.88 o 
  -5   1   2       78.32       79.66      2.12 o 
  -4   1   2        1.88        2.15      0.51 o 
  -3   1   2      229.80      234.70      2.36 o 
  -2   1   2       15.36       13.91      0.31 o 
  -1   1   2      408.47      388.60      4.08 o 
   0   1   2     3470.04     3469.21     28.31 o 
   1   1   2      657.41      627.34      5.26 o 
   2   1   2      815.37      819.79      6.95 o 
   3   1   2      101.54      102.60      1.72 o 
   4   1   2       91.25       96.73      1.82 o 
   5   1   2       64.80       68.83      1.63 o 
   6   1   2       17.45       18.66      1.09 o 
  -7   2   2        4.10        5.34      1.01 o 
  -6   2   2       19.67       21.93      0.98 o 
  -5   2   2       83.74       94.31      2.90 o 
  -4   2   2       17.73       18.21      0.54 o 
  -3   2   2       74.48       73.44      1.04 o 
  -2   2   2       80.22       74.36      0.94 o 
  -1   2   2      263.82      258.76      2.36 o 
   0   2   2      307.80      289.96      3.13 o 
   1   2   2      467.86      477.15      4.15 o 
   2   2   2      215.68      242.81      2.46 o 
   3   2   2       92.77      101.13      1.41 o 
   4   2   2       10.29       10.41      0.62 o 
   5   2   2       10.78        9.44      0.63 o 
   6   2   2        0.21        0.23      0.39 o 
  -6   3   2        1.10        1.19      0.36 o 
  -5   3   2       46.36       52.00      2.93 o 
  -4   3   2      214.49      209.86      2.43 o 
  -3   3   2       25.72       23.44      0.56 o 
  -2   3   2      166.83      162.75      1.78 o 
  -1   3   2      608.54      622.34      5.34 o 
   0   3   2      301.53      297.07      2.78 o 
   1   3   2      327.77      330.15      3.09 o 
   2   3   2      363.14      389.97      3.68 o 
   3   3   2      107.80      110.02      1.51 o 
   4   3   2        5.27        5.01      0.45 o 
   5   3   2       23.24       24.07      0.95 o 
   6   3   2        2.92        1.67      0.39 o 
  -6   4   2        3.90        3.81      0.72 o 
  -5   4   2        9.99       10.47      0.71 o 
  -4   4   2        9.27        9.07      0.43 o 
  -3   4   2      242.01      243.18      2.67 o 
  -2   4   2      228.23      243.76      2.56 o 
  -1   4   2       58.31       63.38      0.98 o 
   0   4   2       47.57       45.75      1.00 o 
   1   4   2      295.01      293.00      2.89 o 
   2   4   2       11.25       12.58      0.42 o 
   3   4   2       27.35       25.16      0.66 o 
   4   4   2       13.90       16.27      0.76 o 
   5   4   2        1.80        2.30      0.40 o 
   6   4   2        4.33        4.68      0.57 o 
  -6   5   2        1.23        2.11      0.47 o 
  -5   5   2       16.82       14.05      0.85 o 
  -4   5   2       36.53       35.85      1.21 o 
  -3   5   2       55.26       58.76      1.11 o 
  -2   5   2      132.62      133.61      4.87 o 
  -1   5   2      150.22      158.30      1.91 o 
   0   5   2       40.55       45.56      0.69 o 
   1   5   2      127.21      126.94      1.62 o 
   2   5   2        1.41        1.28      0.20 o 
   3   5   2        1.46        1.21      0.29 o 
   4   5   2       17.66       13.34      0.88 o 
   5   5   2       11.11       11.61      1.47 o 
  -5   6   2       22.94       24.31      1.43 o 
  -4   6   2       22.75       20.22      0.96 o 
  -3   6   2       11.49       11.00      0.52 o 
  -2   6   2       19.67       18.52      0.63 o 
  -1   6   2       34.87       38.17      0.85 o 
   0   6   2       25.48       25.08      0.66 o 
   1   6   2       33.85       32.61      0.78 o 
   2   6   2       32.43       32.60      2.05 o 
   3   6   2       64.68       60.32      1.55 o 
   4   6   2        4.12        5.41      0.55 o 
   5   6   2        1.64        1.18      0.52 o 
  -4   7   2        3.46        2.88      0.67 o 
  -3   7   2        5.20        5.35      0.55 o 
  -2   7   2        1.78        1.29      0.24 o 
  -1   7   2        1.04        1.17      0.22 o 
   0   7   2       62.11       63.40      1.54 o 
   1   7   2       70.72       70.41      1.68 o 
   2   7   2        4.56        4.07      0.48 o 
   3   7   2        7.49        6.86      0.70 o 
   4   7   2        6.55        5.42      1.22 o 
  -3   8   2        4.43        4.36      0.55 o 
  -2   8   2       14.94       14.19      0.64 o 
  -1   8   2        8.61        9.23      0.65 o 
   0   8   2       17.27       17.77      0.86 o 
   1   8   2       34.30       34.25      1.22 o 
   2   8   2        3.01        2.49      0.55 o 
   3   8   2        3.26        4.40      1.09 o 
  -2   9   2       19.84       20.33      1.02 o 
  -1   9   2        3.21        3.07      0.51 o 
   0   9   2       17.87       19.00      1.34 o 
   1   9   2        1.74        2.12      0.47 o 
   2   9   2       18.34       22.61      1.12 o 
  -3  -8   3        0.80        0.55      0.46 o 
  -2  -8   3        8.01        6.16      0.98 o 
  -4  -7   3        3.58        3.00      0.75 o 
  -3  -7   3       10.30       10.88      1.11 o 
  -2  -7   3       16.96       17.50      1.30 o 
  -1  -7   3        7.50        7.82      0.98 o 
  -4  -6   3       17.56       21.05      1.40 o 
  -3  -6   3       36.20       33.60      1.69 o 
  -2  -6   3       11.75       11.76      1.04 o 
  -1  -6   3        2.69        2.28      0.55 o 
  -5  -5   3       28.67       29.43      1.66 o 
  -4  -5   3       50.81       54.50      2.18 o 
  -3  -5   3       68.77       73.72      2.48 o 
  -2  -5   3       28.05       27.12      1.37 o 
  -1  -5   3       77.98       76.12      2.41 o 
   0  -5   3       71.80       71.22      2.35 o 
  -5  -4   3       27.61       28.81      1.56 o 
  -4  -4   3       14.79       15.22      1.08 o 
  -3  -4   3       20.23       18.93      1.11 o 
  -2  -4   3       50.23       55.17      1.86 o 
  -1  -4   3        4.00        5.28      0.59 o 
   0  -4   3       21.55       21.90      1.14 o 
  -6  -3   3        5.52        7.17      0.91 o 
  -5  -3   3       65.27       61.42      2.28 o 
  -4  -3   3       35.55       36.41      1.63 o 
  -3  -3   3       21.77       22.81      1.14 o 
  -2  -3   3       17.92       20.30      1.01 o 
   0  -3   3      206.02      211.99      4.19 o 
  -6  -2   3        9.26       11.31      1.11 o 
  -5  -2   3       33.20       35.53      1.69 o 
  -4  -2   3       30.74       29.54      1.43 o 
  -3  -2   3       43.63       43.21      1.17 o 
  -2  -2   3       48.62       45.50      1.37 o 
  -1  -2   3      111.37      106.53      1.42 o 
   0  -2   3      621.28      635.19     16.11 o 
   1  -2   3      329.69      311.95      3.67 o 
  -5  -1   3      136.86      138.20      3.23 o 
  -4  -1   3       81.31       87.73      2.19 o 
  -3  -1   3       83.16       91.93      1.96 o 
  -2  -1   3      697.77      734.96      7.63 o 
  -1  -1   3      271.27      247.40      2.83 o 
   0  -1   3     1896.84     1840.84     18.30 o 
   1  -1   3       76.20       67.99      1.10 o 
   2  -1   3       16.52       14.24      0.78 o 
   6  -1   3        1.81        1.43      0.55 o 
  -6   0   3       15.59       13.91      1.14 o 
  -5   0   3        0.02        0.33      0.33 o 
  -4   0   3       15.72       14.37      0.55 o 
  -3   0   3        2.29        2.00      0.20 o 
  -2   0   3      177.70      174.52      2.05 o 
  -1   0   3      333.57      357.66      3.73 o 
   0   0   3       25.53       19.57      0.54 o 
   1   0   3        7.32        7.12      0.34 o 
   2   0   3      298.77      291.66      2.86 o 
   3   0   3       94.83       90.99      2.32 o 
   4   0   3       40.01       41.43      1.60 o 
   5   0   3       77.72       77.77      2.48 o 
   6   0   3        3.61        5.28      0.85 o 
  -7   1   3        1.85        2.02      0.75 o 
  -6   1   3       18.23       19.72      1.37 o 
  -5   1   3      136.85      137.41      3.74 o 
  -4   1   3       81.30       85.80      1.21 o 
  -3   1   3       83.34       87.91      1.10 o 
  -2   1   3      697.52      715.26      7.36 o 
  -1   1   3      271.42      246.52      4.03 o 
   0   1   3     1896.61     1813.82     14.77 o 
   1   1   3       76.17       65.16      0.87 o 
   2   1   3       16.42       15.08      0.43 o 
   3   1   3      175.13      183.34      2.16 o 
   4   1   3       28.98       31.29      0.98 o 
   5   1   3        1.06        1.69      0.34 o 
   6   1   3        1.81        1.37      0.55 o 
  -6   2   3        9.27        8.80      1.04 o 
  -5   2   3       33.11       36.38      1.68 o 
  -4   2   3       30.68       30.21      0.91 o 
  -3   2   3       43.69       41.46      0.70 o 
  -2   2   3       48.48       45.11      1.23 o 
  -1   2   3      111.22      107.83      1.17 o 
   0   2   3      621.04      618.66      5.29 o 
   1   2   3      329.93      312.08      2.93 o 
   2   2   3       57.08       60.20      0.95 o 
   3   2   3       73.93       73.04      1.19 o 
   4   2   3       76.69       79.34      1.68 o 
   5   2   3        4.37        5.13      0.55 o 
   6   2   3        0.63        0.85      0.46 o 
  -6   3   3        5.52        6.61      0.98 o 
  -5   3   3       65.34       64.16      2.36 o 
  -4   3   3       35.60       36.48      1.08 o 
  -3   3   3       21.82       21.66      0.54 o 
  -2   3   3       17.93       18.93      0.59 o 
  -1   3   3      269.49      288.51      2.76 o 
   0   3   3      206.15      212.17      2.15 o 
   1   3   3       73.83       73.80      1.50 o 
   2   3   3      820.83      820.27      7.51 o 
   3   3   3       96.33      102.27      1.51 o 
   4   3   3       38.09       38.50      0.94 o 
   5   3   3        4.91        6.13      0.55 o 
   6   3   3        0.56        0.44      0.32 o 
  -6   4   3        8.54        9.76      1.92 o 
  -5   4   3       27.63       27.43      1.50 o 
  -4   4   3       14.83       16.84      1.09 o 
  -3   4   3       20.15       18.34      0.53 o 
  -2   4   3       50.25       54.21      0.92 o 
  -1   4   3        4.01        4.70      0.26 o 
   0   4   3       21.54       21.72      0.53 o 
   1   4   3      170.01      180.53      2.05 o 
   2   4   3       63.55       63.58      1.07 o 
   3   4   3       69.16       71.89      1.25 o 
   4   4   3        1.40        1.06      0.23 o 
   5   4   3       18.93       15.62      1.08 o 
   6   4   3        2.33        2.89      0.52 o 
  -6   5   3        2.54        3.41      0.56 o 
  -5   5   3       28.67       29.62      2.66 o 
  -4   5   3       50.78       54.40      1.50 o 
  -3   5   3       68.89       76.96      1.69 o 
  -2   5   3       28.12       25.88      0.71 o 
  -1   5   3       77.77       77.39      1.21 o 
   0   5   3       71.80       71.79      1.13 o 
   1   5   3        8.37        7.56      0.36 o 
   2   5   3      124.44      124.78      1.71 o 
   3   5   3       55.35       53.18      3.73 o 
   4   5   3       27.32       24.46      1.00 o 
   5   5   3        3.06        2.82      0.73 o 
  -5   6   3        0.94        0.78      0.34 o 
  -4   6   3       17.53       19.23      0.94 o 
  -3   6   3       36.16       34.39      1.16 o 
  -2   6   3       11.73       12.17      0.87 o 
  -1   6   3        2.70        2.85      0.31 o 
   0   6   3       29.11       29.17      0.74 o 
   1   6   3       91.31       96.49      1.49 o 
   2   6   3        2.51        2.22      0.37 o 
   3   6   3       16.06       16.17      0.82 o 
   4   6   3        5.02        5.59      1.25 o 
   5   6   3        1.58        1.06      0.39 o 
  -4   7   3        3.57        2.51      0.49 o 
  -3   7   3       10.26       11.59      1.01 o 
  -2   7   3       16.98       17.93      0.66 o 
  -1   7   3        7.46        8.21      0.46 o 
   0   7   3      216.42      230.72      2.99 o 
   1   7   3       14.40       14.37      0.75 o 
   2   7   3       14.82       13.76      0.77 o 
   3   7   3       10.63        8.74      0.69 o 
   4   7   3        2.89        2.83      0.49 o 
  -3   8   3        0.80        0.69      0.32 o 
  -2   8   3        8.03        7.25      0.62 o 
  -1   8   3       34.18       34.71      1.20 o 
   0   8   3        4.98        4.95      0.54 o 
   1   8   3        5.99        5.87      0.59 o 
   2   8   3        6.35        5.21      0.59 o 
   3   8   3        1.79        1.09      0.39 o 
  -2   9   3       14.16       15.84      1.40 o 
  -1   9   3       20.91       22.47      1.06 o 
   0   9   3        0.09       -0.08      0.28 o 
   1   9   3        1.23        1.04      0.37 o 
  -3  -8   4        3.71        2.18      0.75 o 
  -2  -8   4        3.39        2.05      0.68 o 
  -4  -7   4        2.64        3.94      0.81 o 
  -3  -7   4        4.69        5.25      0.88 o 
  -2  -7   4       11.56       10.75      1.14 o 
  -1  -7   4       21.39       17.86      1.37 o 
  -5  -6   4       15.34       16.68      1.43 o 
  -4  -6   4        0.17        0.13      0.39 o 
  -3  -6   4        4.36        3.65      0.72 o 
  -2  -6   4       41.03       41.33      1.92 o 
  -1  -6   4        1.56        1.30      0.49 o 
  -5  -5   4       32.32       32.79      1.83 o 
  -4  -5   4       40.80       41.53      1.96 o 
  -3  -5   4       50.97       53.69      2.15 o 
  -1  -5   4        7.63        6.00      0.72 o 
   0  -5   4        6.31        4.56      0.68 o 
  -6  -4   4        5.49        6.42      0.98 o 
  -5  -4   4        9.23        9.38      1.01 o 
  -4  -4   4      247.85      257.20      5.62 o 
  -3  -4   4       59.73       59.63      2.15 o 
  -2  -4   4       17.98       17.70      1.08 o 
  -1  -4   4       44.21       46.78      1.76 o 
   0  -4   4       39.10       40.88      1.63 o 
  -6  -3   4       14.47       17.37      1.37 o 
  -5  -3   4       44.64       42.37      1.96 o 
  -4  -3   4       86.58       86.49      2.74 o 
  -3  -3   4       84.33       85.45      2.54 o 
  -2  -3   4      227.29      240.74      4.87 o 
  -1  -3   4       93.66      115.17      1.63 o 
   0  -3   4       43.05       39.77      0.88 o 
   1  -3   4      317.82      317.85      5.86 o 
  -6  -2   4        9.34        9.29      1.11 o 
  -5  -2   4       18.39       18.41      1.27 o 
  -4  -2   4       11.22        8.60      0.85 o 
  -3  -2   4       43.95       44.54      0.97 o 
  -2  -2   4       28.69       29.28      0.66 o 
  -1  -2   4      153.19      156.21      2.74 o 
   0  -2   4      114.60      122.30      1.76 o 
   1  -2   4      420.84      419.79      7.64 o 
  -5  -1   4       36.04       32.95      1.40 o 
  -4  -1   4       67.75       66.62      1.83 o 
  -3  -1   4       96.89      104.24      2.19 o 
  -2  -1   4       98.01      103.81      1.59 o 
  -1  -1   4      245.59      227.11      4.34 o 
   0  -1   4      178.76      173.06      2.20 o 
   1  -1   4        5.84        6.55      0.46 o 
   2  -1   4       46.94       46.10      1.50 o 
   5  -1   4       20.05       22.32      1.40 o 
   6  -1   4        5.21        5.96      0.88 o 
  -6   0   4        5.46        5.64      0.75 o 
  -5   0   4        0.02        0.07      0.26 o 
  -4   0   4        7.47        5.64      0.59 o 
  -3   0   4       75.99       81.74      1.25 o 
  -2   0   4       35.29       31.58      1.11 o 
  -1   0   4      590.60      594.09      6.05 o 
   0   0   4      149.69      111.09      5.42 o 
   1   0   4        0.70        0.61      0.09 o 
   2   0   4      105.23      108.16      1.73 o 
   3   0   4      168.41      157.24      2.44 o 
   4   0   4       65.88       65.73      2.12 o 
   5   0   4       12.49       13.00      1.04 o 
   6   0   4        0.19       -0.29      0.36 o 
  -6   1   4       49.49       52.71      2.15 o 
  -5   1   4       36.08       32.69      1.53 o 
  -4   1   4       67.73       64.30      2.02 o 
  -3   1   4       96.82      100.55      2.12 o 
  -2   1   4       98.00      104.15      1.48 o 
  -1   1   4      245.67      224.57      3.86 o 
   0   1   4      178.90      174.45      1.72 o 
   1   1   4        5.88        6.29      0.30 o 
   2   1   4       46.83       44.72      1.92 o 
   3   1   4       27.10       26.52      0.99 o 
   4   1   4       17.76       14.79      1.73 o 
   5   1   4       20.06       22.32      0.96 o 
   6   1   4        5.23        2.97      0.72 o 
  -6   2   4        9.31       10.00      1.08 o 
  -5   2   4       18.38       18.02      1.24 o 
  -4   2   4       11.16       10.10      0.54 o 
  -3   2   4       43.94       44.71      1.02 o 
  -2   2   4       28.58       29.50      0.85 o 
  -1   2   4      153.13      158.47      1.60 o 
   0   2   4      114.72      123.21      1.38 o 
   1   2   4      420.84      424.38      4.12 o 
   2   2   4      197.48      192.53      2.18 o 
   3   2   4        2.62        2.36      0.25 o 
   4   2   4       49.07       52.66      1.14 o 
   5   2   4       47.02       48.72      1.43 o 
   6   2   4        0.32        0.23      0.31 o 
  -6   3   4       14.47       15.05      1.30 o 
  -5   3   4       44.64       42.15      1.92 o 
  -4   3   4       86.55       88.30      1.75 o 
  -3   3   4       84.28       84.79      1.73 o 
  -2   3   4      227.23      240.39      2.42 o 
  -1   3   4       93.61      112.41      1.35 o 
   0   3   4       43.13       41.29      1.20 o 
   1   3   4      317.81      316.88      3.12 o 
   2   3   4       88.29       94.78      1.37 o 
   3   3   4       29.86       30.88      0.90 o 
   4   3   4        9.35        9.68      0.71 o 
   5   3   4       14.80       16.11      0.96 o 
   6   3   4        7.59        6.40      0.66 o 
  -6   4   4        5.47        7.46      1.04 o 
  -5   4   4        9.24        8.28      0.91 o 
  -4   4   4      247.84      251.48      3.70 o 
  -3   4   4       59.70       60.97      2.66 o 
  -2   4   4       18.02       19.24      0.83 o 
  -1   4   4       44.24       48.26      0.85 o 
   0   4   4       39.12       43.05      0.81 o 
   1   4   4       63.82       65.38      1.07 o 
   2   4   4       13.37       15.48      0.85 o 
   3   4   4      208.95      210.35      2.56 o 
   4   4   4        1.46        1.80      0.35 o 
   5   4   4        0.14        0.08      0.25 o 
  -5   5   4       32.31       34.71      1.26 o 
  -4   5   4       40.83       40.75      1.30 o 
  -3   5   4       51.11       54.27      1.41 o 
  -2   5   4       74.63       77.82      1.64 o 
  -1   5   4        7.59        7.41      0.37 o 
   0   5   4        6.29        4.99      0.65 o 
   1   5   4       83.84       83.07      1.33 o 
   2   5   4       74.70       73.30      1.28 o 
   3   5   4      148.25      144.11      2.03 o 
   4   5   4        6.49        2.35      2.15 o 
   5   5   4        7.11        9.19      0.76 o 
  -5   6   4       15.31       16.01      1.74 o 
  -4   6   4        0.17        0.15      0.25 o 
  -3   6   4        4.34        4.43      0.49 o 
  -2   6   4       41.09       44.58      1.37 o 
  -1   6   4        1.57        1.92      0.25 o 
   0   6   4        6.93        7.15      0.41 o 
   1   6   4      231.92      245.93      3.35 o 
   2   6   4        3.10        2.50      0.62 o 
   3   6   4        3.17        3.28      0.46 o 
   4   6   4        5.63        5.81      0.62 o 
  -4   7   4        2.63        3.35      0.53 o 
  -3   7   4        4.69        4.70      0.55 o 
  -2   7   4       11.57       10.17      1.01 o 
  -1   7   4       21.37       20.69      1.06 o 
   0   7   4       19.90       19.69      0.93 o 
   1   7   4       13.03       12.12      1.66 o 
   2   7   4        2.46        3.79      0.49 o 
   3   7   4        6.49        6.12      0.62 o 
   4   7   4        0.96        0.77      0.39 o 
  -3   8   4        3.71        2.70      0.48 o 
  -2   8   4        3.39        2.19      0.57 o 
  -1   8   4        5.91        5.29      0.54 o 
   0   8   4        3.36        3.39      0.70 o 
   1   8   4       11.83       14.75      0.88 o 
   2   8   4        4.52        4.58      0.58 o 
   3   8   4        9.67       12.09      1.55 o 
  -1   9   4        0.61        0.65      0.52 o 
   0   9   4        4.66        5.31      1.03 o 
   1   9   4        1.57        1.95      0.47 o 
  -3  -8   5        0.95        1.43      0.62 o 
  -2  -8   5        7.09        8.18      1.14 o 
  -4  -7   5        2.15        2.61      0.72 o 
  -3  -7   5        8.69       10.62      1.17 o 
  -2  -7   5       15.45       15.38      1.37 o 
  -1  -7   5       10.65       10.36      1.17 o 
  -5  -6   5       11.94       13.39      1.37 o 
  -4  -6   5        5.41        4.79      0.88 o 
  -3  -6   5       38.80       41.88      2.12 o 
  -2  -6   5       14.09       16.10      1.24 o 
  -1  -6   5       39.05       38.40      1.92 o 
   0  -6   5       71.52       75.58      2.77 o 
  -5  -5   5        7.37        6.91      1.01 o 
  -4  -5   5        1.34        0.94      0.49 o 
  -3  -5   5      114.87      115.11      3.49 o 
  -2  -5   5       33.86       35.40      1.73 o 
  -1  -5   5        0.63        0.42      0.26 o 
   0  -5   5        7.95        7.92      0.85 o 
  -6  -4   5        0.79        0.20      0.39 o 
  -5  -4   5       80.69       88.16      3.10 o 
  -4  -4   5      165.75      171.25      4.47 o 
  -3  -4   5       75.16       76.40      2.61 o 
  -2  -4   5        6.50        5.90      0.72 o 
  -1  -4   5        0.21        0.13      0.23 o 
   1  -4   5        6.25        6.00      0.72 o 
  -6  -3   5        1.77        2.09      0.68 o 
  -5  -3   5        7.06        7.17      0.94 o 
  -4  -3   5        5.05        3.81      0.68 o 
  -3  -3   5      160.99      158.83      3.95 o 
  -2  -3   5      135.58      133.52      3.36 o 
  -1  -3   5      116.95      120.65      1.80 o 
   0  -3   5       62.67       64.45      1.25 o 
   1  -3   5        8.30        6.40      0.60 o 
  -6  -2   5        1.35        1.08      0.52 o 
  -5  -2   5        4.80        4.82      0.81 o 
  -4  -2   5        4.54        4.07      0.68 o 
  -3  -2   5       90.95       91.60      1.59 o 
  -2  -2   5       71.01       73.07      2.69 o 
  -1  -2   5      508.04      503.96      5.63 o 
   0  -2   5      162.41      176.47      4.33 o 
   1  -2   5       75.47       75.06      2.43 o 
   2  -2   5      141.19      140.51      3.20 o 
   6  -2   5        7.54        9.51      1.11 o 
  -6  -1   5        9.94       10.13      1.14 o 
  -4  -1   5       28.68       29.20      1.17 o 
  -3  -1   5       19.71       21.58      0.71 o 
  -2  -1   5       22.14       25.52      0.70 o 
  -1  -1   5       25.77       23.68      0.41 o 
   0  -1   5      166.88      164.85      2.21 o 
   1  -1   5       41.17       43.82      1.30 o 
   2  -1   5        7.42        6.84      0.62 o 
   3  -1   5       42.87       38.34      1.63 o 
   4  -1   5       89.63       86.09      2.67 o 
   5  -1   5        0.43        0.52      0.36 o 
   6  -1   5       15.46       15.54      1.30 o 
  -6   0   5        4.83        4.30      0.72 o 
  -5   0   5       31.76       29.01      1.40 o 
  -4   0   5        0.01        0.10      0.20 o 
  -3   0   5       85.34       88.85      2.19 o 
  -2   0   5      289.43      311.97      3.41 o 
  -1   0   5        5.14        5.37      0.20 o 
   0   0   5        4.30        3.54      0.22 o 
   1   0   5      114.72      106.82      1.65 o 
   2   0   5      205.63      197.59      2.76 o 
   3   0   5       23.63       23.44      1.01 o 
   4   0   5       40.15       36.31      1.60 o 
   5   0   5        2.07        1.24      0.52 o 
   6   0   5        0.45        0.26      0.46 o 
  -6   1   5        9.97        9.74      1.01 o 
  -5   1   5        0.00        0.03      0.29 o 
  -4   1   5       28.61       30.08      1.37 o 
  -3   1   5       19.69       19.23      0.98 o 
  -2   1   5       22.17       25.76      0.61 o 
  -1   1   5       25.83       22.80      1.08 o 
   0   1   5      166.52      160.97      2.12 o 
   1   1   5       41.24       42.15      0.60 o 
   2   1   5        7.43        7.53      0.61 o 
   3   1   5       42.82       38.10      0.87 o 
   4   1   5       89.45       89.45      1.55 o 
   5   1   5        0.43        0.42      0.39 o 
   6   1   5       15.47       15.25      1.30 o 
  -6   2   5        1.33        1.66      0.59 o 
  -5   2   5        4.80        4.20      0.72 o 
  -4   2   5        4.50        4.14      0.62 o 
  -3   2   5       90.96       91.56      2.45 o 
  -2   2   5       71.01       71.61      1.89 o 
  -1   2   5      508.22      507.89      4.41 o 
   0   2   5      162.52      176.10      2.35 o 
   1   2   5       75.59       76.64      0.88 o 
   2   2   5      141.19      139.47      1.78 o 
   3   2   5        7.21        8.74      0.44 o 
   4   2   5       39.58       43.47      1.86 o 
   5   2   5       12.50       11.32      0.75 o 
   6   2   5        7.54        7.69      0.98 o 
  -6   3   5        1.78        2.09      0.68 o 
  -5   3   5        7.03        8.77      0.98 o 
  -4   3   5        5.04        4.69      0.68 o 
  -3   3   5      161.06      165.52      2.49 o 
  -2   3   5      135.45      134.65      3.64 o 
  -1   3   5      116.80      122.09      1.43 o 
   0   3   5       62.76       65.42      0.98 o 
   1   3   5        8.34        7.23      0.33 o 
   2   3   5       11.49       12.31      0.48 o 
   3   3   5       19.88       19.40      0.65 o 
   4   3   5        4.05        4.21      0.39 o 
   5   3   5        9.46        8.55      0.80 o 
  -6   4   5        0.80        0.98      0.62 o 
  -5   4   5       80.66       90.51      3.10 o 
  -4   4   5      165.76      176.29      4.62 o 
  -3   4   5       75.19       75.20      2.74 o 
  -2   4   5        6.52        6.53      0.45 o 
  -1   4   5        0.22        0.49      0.13 o 
   0   4   5       26.22       25.55      0.67 o 
   1   4   5        6.29        5.91      0.34 o 
   2   4   5      370.22      380.28      3.91 o 
   3   4   5       31.88       31.49      0.85 o 
   4   4   5       16.00       14.15      0.75 o 
   5   4   5        0.96        1.64      0.34 o 
  -5   5   5        7.39        7.10      1.01 o 
  -4   5   5        1.34        0.75      0.37 o 
  -3   5   5      114.83      117.94      2.24 o 
  -2   5   5       33.88       34.42      1.32 o 
  -1   5   5        0.64        0.09      0.26 o 
   0   5   5        7.95        7.99      0.46 o 
   1   5   5       49.95       49.32      1.02 o 
   2   5   5       23.99       25.84      0.89 o 
   3   5   5       10.13       11.39      0.55 o 
   4   5   5        2.94        1.59      0.38 o 
   5   5   5        3.64        4.30      0.58 o 
  -5   6   5       11.96       13.56      1.34 o 
  -4   6   5        5.41        5.00      0.58 o 
  -3   6   5       38.79       41.51      1.30 o 
  -2   6   5       14.11       14.54      0.75 o 
  -1   6   5       38.97       37.57      1.13 o 
   0   6   5       71.49       72.79      1.31 o 
   1   6   5        2.14        2.13      0.28 o 
   2   6   5       22.57       22.25      0.73 o 
   3   6   5       15.07       13.91      0.82 o 
   4   6   5       12.46       12.75      0.84 o 
  -4   7   5        2.15        1.92      0.43 o 
  -3   7   5        8.71        9.49      0.70 o 
  -2   7   5       15.44       15.62      0.82 o 
  -1   7   5       10.64        9.44      1.29 o 
   0   7   5        0.72        1.66      0.29 o 
   1   7   5       19.02       22.13      2.22 o 
   2   7   5        0.50        0.69      0.31 o 
   3   7   5        8.44       10.66      0.78 o 
  -3   8   5        0.96        1.28      0.39 o 
  -2   8   5        7.08        8.08      0.68 o 
  -1   8   5        5.24        5.19      0.56 o 
   0   8   5        1.43        1.30      0.52 o 
   1   8   5        1.08        0.70      0.32 o 
   2   8   5       17.58       19.90      1.53 o 
  -2  -8   6        7.47        6.00      1.11 o 
  -1  -8   6        5.69        6.52      1.14 o 
  -3  -7   6        1.18        0.78      0.49 o 
  -2  -7   6        7.78        7.30      1.08 o 
  -1  -7   6        2.82        2.09      0.68 o 
  -4  -6   6        0.16        0.10      0.42 o 
  -3  -6   6        6.30        5.80      0.94 o 
  -2  -6   6       98.45       96.98      3.29 o 
  -1  -6   6       22.98       19.06      1.37 o 
   0  -6   6        5.00        4.50      0.81 o 
  -5  -5   6        6.28        5.70      1.01 o 
  -4  -5   6       12.44       11.34      1.21 o 
  -3  -5   6       26.85       26.76      1.63 o 
  -2  -5   6       44.58       46.52      2.09 o 
  -1  -5   6        6.72        6.00      0.81 o 
   0  -5   6       16.25       14.93      1.14 o 
  -5  -4   6       10.03       10.75      1.17 o 
  -4  -4   6       42.27       42.44      2.09 o 
  -3  -4   6        4.57        4.01      0.72 o 
  -2  -4   6       24.25       22.10      1.34 o 
  -1  -4   6        0.74        0.46      0.26 o 
   0  -4   6       72.16       65.87      2.32 o 
   1  -4   6        8.20        8.18      0.85 o 
  -6  -3   6        4.24        6.32      1.04 o 
  -5  -3   6       10.15        9.68      1.11 o 
  -4  -3   6       37.35       39.15      1.92 o 
  -3  -3   6        5.28        5.57      0.75 o 
  -2  -3   6       24.94       26.63      1.37 o 
  -1  -3   6        3.29        4.01      0.33 o 
   0  -3   6       25.27       24.31      0.78 o 
   1  -3   6       61.01       56.24      1.32 o 
  -6  -2   6        7.85        8.57      1.14 o 
  -5  -2   6       11.69       11.93      1.17 o 
  -4  -2   6       41.16       40.39      1.92 o 
  -3  -2   6       14.58       12.64      1.01 o 
  -2  -2   6      503.90      531.01      8.20 o 
  -1  -2   6      197.93      204.27      6.35 o 
   0  -2   6       33.10       34.05      1.63 o 
   1  -2   6        9.64        8.97      0.48 o 
   2  -2   6       56.26       57.19      1.92 o 
  -6  -1   6       14.53        9.97      1.17 o 
  -5  -1   6        7.15        6.84      0.94 o 
  -4  -1   6        8.24        6.84      0.73 o 
  -3  -1   6        7.69        7.99      0.46 o 
  -2  -1   6        3.34        2.60      0.28 o 
  -1  -1   6       10.88       13.48      0.52 o 
   0  -1   6      189.10      186.79      2.56 o 
   1  -1   6       14.13       12.57      0.42 o 
   2  -1   6        1.64        1.67      0.27 o 
   3  -1   6       45.29       48.37      1.31 o 
   4  -1   6        1.12        0.85      0.39 o 
   5  -1   6        0.24        0.13      0.36 o 
  -5   0   6      100.59      101.26      2.77 o 
  -4   0   6        0.19       -0.13      0.23 o 
  -3   0   6       40.71       35.99      1.30 o 
  -2   0   6       42.14       48.57      1.47 o 
  -1   0   6        0.61        0.53      0.11 o 
   0   0   6       82.13       80.59      1.63 o 
   1   0   6       73.28       73.52      1.28 o 
   2   0   6       12.31       10.95      0.72 o 
   3   0   6       16.35       12.66      0.77 o 
   4   0   6       55.95       53.70      1.61 o 
   5   0   6        6.02        4.76      0.75 o 
  -6   1   6       14.49       15.32      1.24 o 
  -5   1   6        7.18        7.36      0.81 o 
  -4   1   6        8.28        6.61      0.72 o 
  -3   1   6        7.70        6.78      0.62 o 
  -2   1   6        3.35        2.38      0.39 o 
  -1   1   6       10.89       13.93      0.47 o 
   0   1   6      189.16      186.30      2.02 o 
   1   1   6       14.12       12.45      0.62 o 
   2   1   6        1.65        1.71      0.29 o 
   3   1   6       45.24       48.82      1.81 o 
   4   1   6        1.11        1.11      0.30 o 
   5   1   6        0.24       -0.13      0.29 o 
  -6   2   6        7.88        7.46      0.98 o 
  -5   2   6       11.71        9.97      0.98 o 
  -4   2   6       41.18       42.41      1.73 o 
  -3   2   6       14.64       13.23      0.88 o 
  -2   2   6      503.83      523.34      8.52 o 
  -1   2   6      198.07      205.55      2.70 o 
   0   2   6       33.17       34.20      0.65 o 
   1   2   6        9.62        9.43      0.37 o 
   2   2   6       56.36       58.79      1.07 o 
   3   2   6       25.92       25.44      0.75 o 
   4   2   6        7.83        8.10      0.50 o 
   5   2   6       18.97       18.66      1.45 o 
  -6   3   6        4.25        3.52      0.81 o 
  -5   3   6       10.13        8.21      0.94 o 
  -4   3   6       37.26       39.93      1.76 o 
  -3   3   6        5.30        4.24      0.62 o 
  -2   3   6       24.88       24.55      0.91 o 
  -1   3   6        3.31        4.53      0.47 o 
   0   3   6       25.20       25.33      0.59 o 
   1   3   6       61.15       57.50      1.02 o 
   2   3   6       15.34       15.06      0.54 o 
   3   3   6       97.05       90.36      1.63 o 
   4   3   6       13.71       16.03      0.67 o 
   5   3   6        2.04        2.21      0.57 o 
  -5   4   6       10.05        7.49      0.98 o 
  -4   4   6       42.33       44.46      1.96 o 
  -3   4   6        4.57        3.74      0.40 o 
  -2   4   6       24.27       23.45      0.83 o 
  -1   4   6        0.72        0.36      0.36 o 
   0   4   6       72.10       68.09      1.12 o 
   1   4   6        8.23        8.49      0.68 o 
   2   4   6       93.42       92.78      1.52 o 
   3   4   6       32.42       33.74      0.92 o 
   4   4   6        4.38        3.36      0.39 o 
   5   4   6       11.84       12.93      0.71 o 
  -5   5   6        6.29        5.41      0.94 o 
  -4   5   6       12.46       11.44      1.08 o 
  -3   5   6       26.80       29.07      1.03 o 
  -2   5   6       44.60       45.81      1.39 o 
  -1   5   6        6.71        6.96      0.51 o 
   0   5   6       16.27       14.43      0.69 o 
   1   5   6      187.63      192.41      2.41 o 
   2   5   6        1.84        1.36      0.26 o 
   3   5   6       66.66       68.19      1.39 o 
   4   5   6        4.89        3.11      0.49 o 
  -4   6   6        0.16       -0.16      0.29 o 
  -3   6   6        6.29        5.74      0.67 o 
  -2   6   6       98.50       96.78      2.04 o 
  -1   6   6       22.98       19.32      1.55 o 
   0   6   6        5.01        3.55      0.43 o 
   1   6   6        2.14        1.75      0.36 o 
   2   6   6        5.48        5.42      0.43 o 
   3   6   6       23.69       22.14      1.60 o 
   4   6   6       12.94       15.10      0.99 o 
  -3   7   6        1.18        0.91      0.33 o 
  -2   7   6        7.79        8.12      0.65 o 
  -1   7   6        2.82        3.00      0.45 o 
   0   7   6        3.74        3.60      0.47 o 
   1   7   6        0.85        0.90      0.26 o 
   2   7   6        0.58        0.34      0.29 o 
   3   7   6        7.75       11.03      0.82 o 
  -2   8   6        7.48        8.54      0.73 o 
  -1   8   6        5.68        7.07      0.65 o 
   0   8   6        3.25        3.94      0.78 o 
   1   8   6        3.99        3.19      0.72 o 
  -3  -7   7        2.59        2.22      0.75 o 
  -1  -7   7       19.35       20.86      1.60 o 
   0  -7   7        2.09        2.38      0.68 o 
  -4  -6   7        3.59        5.15      1.01 o 
  -3  -6   7       43.31       46.51      2.38 o 
  -2  -6   7        6.45        6.81      0.98 o 
  -1  -6   7        0.77        0.68      0.39 o 
   0  -6   7       17.51       16.72      1.34 o 
  -5  -5   7       16.97       14.89      1.50 o 
  -4  -5   7        9.37        9.03      1.14 o 
  -3  -5   7       15.55       17.14      1.37 o 
  -2  -5   7       10.70       11.73      1.14 o 
  -1  -5   7       14.79       11.73      1.11 o 
   0  -5   7        8.82        7.53      0.94 o 
  -5  -4   7        2.32        0.91      0.55 o 
  -4  -4   7        4.91        4.86      0.88 o 
  -3  -4   7       17.76       17.30      1.30 o 
  -2  -4   7       56.19       59.89      2.38 o 
  -1  -4   7       22.86       19.26      1.27 o 
   0  -4   7       17.01       18.61      1.21 o 
   1  -4   7       76.45       76.79      2.64 o 
  -5  -3   7        5.86        5.57      0.94 o 
  -4  -3   7       66.15       66.54      2.64 o 
  -3  -3   7       54.92       52.81      2.18 o 
  -2  -3   7       10.28        9.22      0.91 o 
  -1  -3   7       68.36       69.32      2.38 o 
   0  -3   7       14.57       12.78      0.65 o 
   1  -3   7       36.68       35.48      1.07 o 
   2  -3   7       36.04       38.92      1.66 o 
  -6  -2   7        0.86        0.52      0.49 o 
  -5  -2   7        6.98        6.81      1.01 o 
  -4  -2   7       25.70       25.00      1.56 o 
  -3  -2   7       92.32       92.36      2.94 o 
  -2  -2   7       48.71       47.94      1.14 o 
  -1  -2   7        8.44        7.63      0.45 o 
   0  -2   7       15.53       16.77      1.32 o 
   1  -2   7        0.20        0.21      0.17 o 
   2  -2   7        8.26        8.21      0.78 o 
   3  -2   7       35.21       37.25      1.79 o 
   4  -2   7        1.54        0.33      0.42 o 
   5  -2   7        2.72        2.18      0.62 o 
  -6  -1   7        6.99        8.05      1.14 o 
  -5  -1   7       18.81       17.24      1.37 o 
  -4  -1   7       15.42       12.29      1.11 o 
  -3  -1   7       11.49       12.18      0.59 o 
  -2  -1   7       97.62       92.69      1.74 o 
  -1  -1   7      102.58      100.63      1.79 o 
   0  -1   7       18.42       20.27      0.70 o 
   1  -1   7       43.56       50.35      0.92 o 
   2  -1   7       18.33       17.60      0.72 o 
   3  -1   7       16.97       16.92      0.79 o 
   4  -1   7       46.26       48.60      1.99 o 
   5  -1   7        1.32        1.27      0.52 o 
  -5   0   7        3.91        3.75      0.65 o 
  -4   0   7        7.49        6.35      0.68 o 
  -3   0   7       23.72       22.39      1.08 o 
  -2   0   7       32.19       36.90      1.04 o 
  -1   0   7       14.49       13.51      0.70 o 
   0   0   7        1.94        2.17      0.20 o 
   1   0   7       22.50       20.43      0.70 o 
   2   0   7        2.72        2.92      0.36 o 
   3   0   7       30.08       31.57      1.07 o 
   4   0   7       11.98       11.99      0.80 o 
   5   0   7        0.01       -0.03      0.39 o 
  -6   1   7        6.97       10.10      1.04 o 
  -5   1   7       18.79       17.08      1.17 o 
  -4   1   7       15.42       12.29      0.91 o 
  -3   1   7       11.45       13.20      0.88 o 
  -2   1   7       97.44       92.77      2.45 o 
  -1   1   7      102.50      102.90      4.78 o 
   0   1   7       18.46       19.57      0.52 o 
   1   1   7       43.53       47.22      1.37 o 
   2   1   7       18.35       16.59      0.71 o 
   3   1   7       16.96       16.43      0.78 o 
   4   1   7       46.28       48.71      1.48 o 
   5   1   7        1.32        1.11      0.52 o 
  -6   2   7        0.87        1.08      0.59 o 
  -5   2   7        7.00        6.71      0.85 o 
  -4   2   7       25.73       23.53      1.30 o 
  -3   2   7       92.19       90.24      2.61 o 
  -2   2   7       48.72       47.95      1.73 o 
  -1   2   7        8.44        7.54      0.43 o 
   0   2   7       15.53       16.73      0.63 o 
   1   2   7        0.20        0.03      0.10 o 
   2   2   7        8.19        8.00      0.41 o 
   3   2   7       35.21       39.21      0.98 o 
   4   2   7        1.55        1.37      0.29 o 
   5   2   7        2.72        1.84      0.49 o 
  -5   3   7        5.85        5.28      0.85 o 
  -4   3   7       66.17       66.34      2.38 o 
  -3   3   7       54.85       51.80      1.99 o 
  -2   3   7       10.30        8.93      0.81 o 
  -1   3   7       68.39       71.04      1.47 o 
   0   3   7       14.56       13.74      0.61 o 
   1   3   7       36.77       34.62      1.40 o 
   2   3   7       36.08       36.57      0.90 o 
   3   3   7       91.14       96.64      1.67 o 
   4   3   7        2.57        3.02      0.39 o 
   5   3   7        9.41        7.99      0.60 o 
  -5   4   7        2.32        1.17      0.55 o 
  -4   4   7        4.92        3.00      0.65 o 
  -3   4   7       17.76       17.14      1.17 o 
  -2   4   7       56.19       58.14      1.39 o 
  -1   4   7       22.82       21.95      0.82 o 
   0   4   7       16.99       16.62      0.71 o 
   1   4   7       76.45       77.83      1.33 o 
   2   4   7       90.88       91.75      1.55 o 
   3   4   7        3.56        3.06      0.35 o 
   4   4   7        0.74        0.08      0.22 o 
  -5   5   7       16.97       17.37      1.47 o 
  -4   5   7        9.39        8.64      1.01 o 
  -3   5   7       15.55       15.67      1.17 o 
  -2   5   7       10.68       11.84      0.68 o 
  -1   5   7       14.80       11.89      0.66 o 
   0   5   7        8.84        8.84      0.70 o 
   1   5   7        2.68        2.62      0.31 o 
   2   5   7       12.08       11.20      0.58 o 
   3   5   7       11.06        9.58      0.56 o 
   4   5   7        2.61        2.07      0.39 o 
  -4   6   7        3.59        3.84      0.78 o 
  -3   6   7       43.38       44.82      1.40 o 
  -2   6   7        6.44        6.45      0.56 o 
  -1   6   7        0.79        0.44      0.25 o 
   0   6   7       17.52       16.73      1.69 o 
   1   6   7        3.44        3.07      0.45 o 
   2   6   7        0.11        0.00      0.19 o 
   3   6   7       14.26       14.44      0.78 o 
  -3   7   7        2.59        2.11      0.43 o 
  -2   7   7       14.56       15.71      1.65 o 
  -1   7   7       19.35       18.14      0.92 o 
   0   7   7        2.09        2.26      0.45 o 
   1   7   7        5.47        6.93      1.38 o 
   2   7   7        7.56        9.62      0.80 o 
  -2  -7   8       23.25       24.47      1.82 o 
  -1  -7   8        3.50        4.76      0.98 o 
   0  -7   8        1.09        0.23      0.49 o 
  -3  -6   8        7.89        9.03      1.24 o 
  -2  -6   8        9.56        7.89      1.11 o 
  -1  -6   8        5.66        2.54      0.65 o 
   0  -6   8       18.28       17.79      1.47 o 
  -4  -5   8        2.31        4.14      0.94 o 
  -3  -5   8        4.63        4.66      0.91 o 
  -2  -5   8        3.98        4.14      0.81 o 
  -1  -5   8        9.11        8.37      1.01 o 
   0  -5   8       32.79       31.19      1.79 o 
   1  -5   8       16.69       18.31      1.37 o 
  -5  -4   8        2.26        1.95      0.72 o 
  -4  -4   8        2.87        1.76      0.62 o 
  -3  -4   8       18.37       16.62      1.34 o 
  -2  -4   8       13.38       14.34      1.27 o 
  -1  -4   8        2.96        2.74      0.65 o 
   0  -4   8        2.19        1.21      0.46 o 
   1  -4   8       29.40       29.07      1.07 o 
  -5  -3   8        9.58        8.41      1.17 o 
  -4  -3   8       23.85       21.87      1.56 o 
  -3  -3   8       17.35       15.81      1.24 o 
  -2  -3   8       24.50       23.37      1.43 o 
  -1  -3   8       14.23       12.42      1.01 o 
   0  -3   8       33.84       34.43      1.05 o 
   1  -3   8        5.21        5.31      0.48 o 
   2  -3   8       29.25       29.69      1.53 o 
  -5  -2   8        8.59       10.33      1.21 o 
  -4  -2   8       19.80       22.29      1.50 o 
  -3  -2   8       38.11       38.10      1.86 o 
  -2  -2   8        7.25        6.61      0.81 o 
  -1  -2   8       16.48       16.57      0.70 o 
   0  -2   8       22.26       20.53      0.91 o 
   1  -2   8       19.17       19.13      1.12 o 
   2  -2   8        1.56        1.81      0.46 o 
   3  -2   8        6.40        6.85      0.59 o 
   4  -2   8       19.91       21.38      1.37 o 
  -5  -1   8       18.69       16.03      1.43 o 
  -4  -1   8        7.63        6.91      0.94 o 
  -3  -1   8       62.30       60.15      1.47 o 
  -2  -1   8      142.49      150.88      2.71 o 
  -1  -1   8      132.29      133.38      2.23 o 
   0  -1   8        1.01        0.86      0.23 o 
   1  -1   8       29.35       28.15      0.88 o 
   2  -1   8       32.40       33.92      1.09 o 
   3  -1   8       11.16       11.93      0.73 o 
   4  -1   8       38.00       40.66      1.42 o 
  -5   0   8        1.31        0.46      0.39 o 
  -4   0   8        4.16        3.02      0.43 o 
  -3   0   8        3.30        3.47      0.43 o 
  -2   0   8        2.06        1.58      0.30 o 
  -1   0   8       64.99       67.33      1.48 o 
   0   0   8       25.55       29.91      1.58 o 
   1   0   8       55.15       54.37      2.04 o 
   2   0   8        1.32        0.90      0.26 o 
   3   0   8        0.00        0.07      0.19 o 
   4   0   8        2.92        1.87      0.59 o 
  -5   1   8       18.65       18.18      1.21 o 
  -4   1   8        7.62        5.93      0.72 o 
  -3   1   8       62.33       58.29      1.99 o 
  -2   1   8      142.44      143.25      3.39 o 
  -1   1   8      132.37      129.63      3.21 o 
   0   1   8        1.00        1.39      0.24 o 
   1   1   8       29.41       27.25      1.32 o 
   2   1   8       32.42       34.56      1.09 o 
   3   1   8       11.14       11.91      0.72 o 
   4   1   8       38.08       42.17      1.42 o 
  -5   2   8        8.64        9.03      0.98 o 
  -4   2   8       19.77       19.85      1.27 o 
  -3   2   8       38.10       39.15      1.66 o 
  -2   2   8        7.24        7.46      0.78 o 
  -1   2   8       16.42       16.52      1.04 o 
   0   2   8       22.28       21.36      0.75 o 
   1   2   8       19.17       19.41      0.77 o 
   2   2   8        1.56        1.52      0.36 o 
   3   2   8        6.37        4.24      1.17 o 
   4   2   8       19.91       20.63      1.01 o 
  -5   3   8        9.60       10.53      1.11 o 
  -4   3   8       23.92       22.29      1.40 o 
  -3   3   8       17.40       15.84      1.11 o 
  -2   3   8       24.53       24.90      1.34 o 
  -1   3   8       14.25       14.45      1.04 o 
   0   3   8       33.82       29.32      1.47 o 
   1   3   8        5.19        5.45      0.47 o 
   2   3   8       29.22       29.22      0.83 o 
   3   3   8        3.37        3.04      0.37 o 
   4   3   8       10.20       11.73      1.43 o 
  -5   4   8        2.25        1.01      0.55 o 
  -4   4   8        2.86        2.54      0.65 o 
  -3   4   8       18.35       19.13      1.27 o 
  -2   4   8       13.36       12.71      1.04 o 
  -1   4   8        2.94        3.03      0.41 o 
   0   4   8        2.19        2.08      0.33 o 
   1   4   8       29.42       30.57      1.43 o 
   2   4   8        0.84        0.72      0.22 o 
   3   4   8       12.46       12.12      0.68 o 
   4   4   8        0.34        0.42      0.24 o 
  -4   5   8        2.32        4.27      0.85 o 
  -3   5   8        4.62        4.07      0.75 o 
  -2   5   8        3.99        1.76      0.52 o 
  -1   5   8        9.10        8.71      0.62 o 
   0   5   8       32.81       33.45      1.13 o 
   1   5   8       16.75       16.08      2.36 o 
   2   5   8        4.36        4.00      0.41 o 
   3   5   8        0.62        0.66      0.27 o 
  -3   6   8        7.92        7.82      0.98 o 
  -2   6   8        9.56       10.81      0.72 o 
  -1   6   8        5.63        6.29      0.60 o 
   0   6   8       18.27       19.97      0.92 o 
   1   6   8        5.05        4.66      0.55 o 
   2   6   8        0.58        0.98      0.37 o 
  -2   7   8       23.24       21.70      1.04 o 
  -1   7   8        3.47        3.98      0.72 o 
   0   7   8        1.09        1.13      0.38 o 
   1   7   8        6.50        8.75      0.86 o 
  -2  -6   9        4.29        3.62      0.85 o 
  -1  -6   9        7.91        7.23      1.08 o 
   0  -6   9        3.67        4.59      0.91 o 
  -3  -5   9        2.30        1.82      0.62 o 
  -2  -5   9        4.31        3.36      0.81 o 
  -1  -5   9        6.51        5.08      0.88 o 
   0  -5   9       27.48       26.66      1.73 o 
   1  -5   9       10.76        9.32      1.11 o 
  -4  -4   9        3.83        3.49      0.81 o 
  -3  -4   9        0.96        1.21      0.52 o 
  -2  -4   9        9.40       10.07      1.14 o 
  -1  -4   9        3.14        1.40      0.52 o 
   0  -4   9        7.58        6.61      0.91 o 
   1  -4   9        2.85        2.05      0.62 o 
  -4  -3   9        3.19        2.67      0.68 o 
  -3  -3   9        5.89        7.14      1.01 o 
  -2  -3   9        6.69        5.38      0.85 o 
  -1  -3   9        0.53        0.52      0.36 o 
   0  -3   9       11.08       10.21      0.65 o 
   1  -3   9       17.59       18.21      1.16 o 
   2  -3   9       29.15       27.96      1.56 o 
   3  -3   9        0.65        0.72      0.49 o 
  -5  -2   9        5.94        6.35      1.04 o 
  -4  -2   9        9.96        9.32      1.11 o 
  -3  -2   9        4.17        4.46      0.81 o 
  -2  -2   9       30.07       28.52      1.60 o 
  -1  -2   9        7.82        8.28      0.57 o 
   0  -2   9       20.76       21.97      0.87 o 
   1  -2   9       23.41       25.52      1.37 o 
   2  -2   9        2.95        2.94      0.42 o 
   3  -2   9       51.44       56.38      1.61 o 
   4  -2   9        0.49        0.98      0.52 o 
  -5  -1   9        1.87        0.68      0.46 o 
  -4  -1   9        0.08        0.00      0.33 o 
  -3  -1   9        3.84        4.33      0.78 o 
  -2  -1   9      131.90      143.21      2.51 o 
  -1  -1   9        8.54        9.56      1.01 o 
   0  -1   9       24.21       25.52      0.92 o 
   1  -1   9        6.21        6.78      0.75 o 
   2  -1   9        7.54        7.31      0.70 o 
   3  -1   9       15.04       17.25      0.88 o 
   4  -1   9       10.25       12.43      0.85 o 
  -5   0   9        2.71        2.54      0.68 o 
  -4   0   9        0.12        0.01      0.22 o 
  -3   0   9        0.62        0.39      0.25 o 
  -2   0   9      166.74      177.47      2.95 o 
  -1   0   9        9.02        9.50      0.60 o 
   0   0   9        8.22       10.17      0.88 o 
   1   0   9       13.42       10.85      1.34 o 
   2   0   9        1.25        0.89      0.29 o 
   3   0   9        2.90        2.14      0.60 o 
   4   0   9        3.59        3.19      0.68 o 
  -5   1   9        1.88        1.50      0.52 o 
  -4   1   9        0.08       -0.20      0.29 o 
  -3   1   9        3.88        4.56      0.65 o 
  -2   1   9      132.00      139.60      3.70 o 
  -1   1   9        8.51        8.94      0.59 o 
   0   1   9       24.21       26.24      1.37 o 
   1   1   9        6.23        6.09      0.49 o 
   2   1   9        7.50        7.18      0.57 o 
   3   1   9       15.02       16.40      1.22 o 
   4   1   9       10.20       10.58      0.79 o 
  -5   2   9        5.92        5.47      0.85 o 
  -4   2   9        9.99        7.76      0.88 o 
  -3   2   9        4.19        3.39      0.62 o 
  -2   2   9       30.07       26.30      1.43 o 
  -1   2   9        7.83        8.24      0.85 o 
   0   2   9       20.74       19.75      1.24 o 
   1   2   9       23.42       24.36      0.90 o 
   2   2   9        2.94        3.00      0.46 o 
   3   2   9       51.40       56.60      1.65 o 
   4   2   9        0.49        0.26      0.32 o 
  -4   3   9        3.22        2.70      0.65 o 
  -3   3   9        5.86        4.27      0.72 o 
  -2   3   9        6.72        7.69      0.88 o 
  -1   3   9        0.53        0.81      0.39 o 
   0   3   9       11.12       10.26      0.61 o 
   1   3   9       17.57       20.22      1.08 o 
   2   3   9       29.14       26.11      1.02 o 
   3   3   9        0.65        0.52      0.28 o 
  -4   4   9        3.82        3.75      0.78 o 
  -3   4   9        0.95        1.17      0.46 o 
  -2   4   9        9.39       12.19      1.08 o 
  -1   4   9        3.13        2.77      0.59 o 
   0   4   9        7.58        7.82      0.58 o 
   1   4   9        2.84        2.50      0.40 o 
   2   4   9        1.27        1.68      0.39 o 
   3   4   9       11.98       13.26      1.02 o 
  -3   5   9        2.31        2.41      0.62 o 
  -2   5   9        4.31        4.01      0.75 o 
  -1   5   9        6.53        5.64      0.81 o 
   0   5   9       27.43       28.90      1.10 o 
   1   5   9       10.79       11.78      0.77 o 
   2   5   9        0.72        0.83      0.35 o 
  -2   6   9        4.30        3.84      0.78 o 
  -1   6   9        7.89        9.07      0.70 o 
   0   6   9        3.66        4.08      0.59 o 
   1   6   9       12.56       14.93      0.92 o 
  -2  -5  10        2.94        2.05      0.68 o 
  -1  -5  10        6.46        8.73      1.14 o 
   0  -5  10       10.05       10.49      1.24 o 
   1  -5  10        1.01        0.39      0.55 o 
  -3  -4  10        3.39        3.00      0.78 o 
  -2  -4  10       10.86       13.36      1.34 o 
  -1  -4  10        5.54        6.32      1.01 o 
   0  -4  10        1.57        2.61      0.68 o 
  -4  -3  10        7.65        5.64      1.01 o 
  -3  -3  10        5.65        5.18      0.91 o 
  -2  -3  10        1.81        1.37      0.55 o 
  -1  -3  10        7.06        7.07      0.94 o 
   0  -3  10        4.19        3.91      0.72 o 
   1  -3  10        4.44        3.94      0.72 o 
   2  -3  10       11.56        9.58      1.08 o 
  -4  -2  10        1.61        2.48      0.68 o 
  -3  -2  10        2.70        1.37      0.55 o 
  -2  -2  10        6.29        7.23      0.98 o 
  -1  -2  10       19.28       21.23      1.58 o 
   0  -2  10        9.44        9.63      0.81 o 
   1  -2  10       34.98       38.20      1.79 o 
   2  -2  10        7.58        6.81      0.91 o 
   3  -2  10        0.61        0.82      0.46 o 
  -4  -1  10        5.28        5.34      0.94 o 
  -3  -1  10       29.31       26.82      1.69 o 
  -2  -1  10        2.54        3.44      0.46 o 
  -1  -1  10       17.50       20.69      0.90 o 
   0  -1  10        0.71        0.49      0.36 o 
   1  -1  10        7.87        7.04      0.85 o 
   2  -1  10        0.15       -0.36      0.36 o 
   3  -1  10        9.31       10.63      0.76 o 
  -4   0  10        7.06        9.12      1.14 o 
  -3   0  10       13.30       12.21      0.78 o 
  -2   0  10        3.10        2.49      0.42 o 
  -1   0  10      103.60      116.82      2.29 o 
   0   0  10       25.27       27.99      1.50 o 
   1   0  10       27.17       28.16      1.53 o 
   2   0  10        4.24        4.82      0.81 o 
   3   0  10        3.21        2.72      0.49 o 
  -4   1  10        5.28        5.80      1.04 o 
  -3   1  10       29.21       27.45      1.11 o 
  -2   1  10        2.55        2.01      0.39 o 
  -1   1  10       17.55       17.24      1.17 o 
   0   1  10        0.71        0.72      0.39 o 
   1   1  10        7.87        6.65      0.85 o 
   2   1  10        0.15        0.13      0.26 o 
   3   1  10        9.32        9.49      0.75 o 
  -4   2  10        1.61        1.37      0.55 o 
  -3   2  10        2.69        1.86      0.59 o 
  -2   2  10        6.30        6.39      0.60 o 
  -1   2  10       19.31       20.79      1.30 o 
   1   2  10       35.04       36.63      1.83 o 
   2   2  10        7.57        6.83      0.61 o 
   3   2  10        0.62        0.50      0.52 o 
  -4   3  10        7.65        7.40      0.98 o 
  -3   3  10        5.64        7.92      0.98 o 
  -2   3  10        1.83        2.05      0.59 o 
  -1   3  10        7.06        7.56      0.91 o 
   0   3  10        4.20        3.45      0.72 o 
   1   3  10        4.45        4.11      0.60 o 
   2   3  10       11.54       11.24      1.22 o 
   3   3  10        0.32        0.27      0.36 o 
  -3   4  10        3.39        3.42      0.75 o 
  -2   4  10       10.86       12.58      1.17 o 
  -1   4  10        5.55        6.06      0.88 o 
   0   4  10        1.58        0.29      0.39 o 
   1   4  10        1.58        1.58      0.44 o 
   2   4  10        0.44        0.40      0.34 o 
  -2   5  10        2.94        3.23      0.75 o 
  -1   5  10        6.44        7.46      0.98 o 
   0   5  10       10.02       10.30      1.08 o 
   1   5  10        1.00        0.31      0.31 o 
  -2  -4  11        0.40        0.33      0.49 o 
  -1  -4  11        1.92        4.20      0.88 o 
   0  -4  11        0.22       -0.49      0.39 o 
  -3  -3  11        2.58        2.25      0.75 o 
  -2  -3  11        1.56        2.02      0.72 o 
  -1  -3  11        1.19        1.24      0.55 o 
  -3  -2  11        1.09        0.13      0.42 o 
  -2  -2  11        0.61        0.42      0.46 o 
  -1  -2  11       16.51       13.82      1.27 o 
   0  -2  11       42.05       48.43      2.05 o 
   1  -2  11        0.22       -0.07      0.39 o 
   2  -2  11        4.97        5.25      0.91 o 
  -3  -1  11        9.11        7.04      1.04 o 
  -2  -1  11        9.48       10.95      1.14 o 
  -1  -1  11       14.68       15.51      1.17 o 
   0  -1  11        1.60        2.93      0.68 o 
   1  -1  11       10.38       10.92      1.11 o 
   2  -1  11        1.77        0.81      0.49 o 
  -3   0  11       12.79       14.77      0.88 o 
  -2   0  11       81.79       90.77      2.10 o 
  -1   0  11        0.45        0.23      0.36 o 
   0   0  11       11.05       11.37      1.08 o 
   1   0  11        4.54        4.56      0.78 o 
   2   0  11        3.18        2.31      0.65 o 
  -3   1  11        9.06       10.40      0.78 o 
  -2   1  11        9.48       10.62      1.04 o 
  -1   1  11       14.68       16.78      1.24 o 
   0   1  11        1.60        1.89      0.59 o 
   1   1  11       10.39       10.75      1.11 o 
   2   1  11        1.78        1.01      0.52 o 
  -3   2  11        1.08        0.26      0.32 o 
  -2   2  11        0.62        0.20      0.39 o 
  -1   2  11       16.50       17.73      1.30 o 
   0   2  11       42.10       44.10      2.09 o 
   1   2  11        0.21        0.23      0.42 o 
   2   2  11        4.98        6.19      0.98 o 
  -3   3  11        2.58        2.67      0.72 o 
  -2   3  11        1.55        2.31      0.65 o 
  -1   3  11        1.19        1.69      0.55 o 
   0   3  11        7.54        8.54      1.04 o 
   1   3  11        1.74        1.40      0.59 o 
  -2   4  11        0.41        0.65      0.49 o 
  -1   4  11        1.92        2.90      0.75 o 
   0   4  11        0.21        0.10      0.36 o 
  -2  -1  12        3.75        4.69      0.94 o 
  -1  -1  12        1.85        2.57      0.65 o 
   0  -1  12        4.59        3.65      0.81 o 
  -2   0  12        3.24        3.71      0.75 o 
  -1   0  12        0.22        0.07      0.36 o 
   0   0  12        0.97        1.43      0.55 o 
   1   0  12        0.00        0.29      0.46 o 
  -2   1  12        3.74        4.89      0.85 o 
  -1   1  12        1.85        2.18      0.62 o 
   0   1  12        4.61        2.93      0.75 o 
  -1   2  12        6.75        5.18      0.91 o 
   0   2  12        5.16        6.71      0.98 o 
                                                 
